# Supplementary material for: Antioxidant, Wound Healing Potential and In Silico Assessment of Naringin, Eicosane and Octacosane
Source: Molecules. 2023 Jan 20;28(3):1043. doi: 10.3390/molecules28031043 (PMC9919607; doi:10.3390/molecules28031043)
Supplement: Supplementary file 1 [file molecules-28-01043-s001.zip]

Archive with 1 entries (1 files):
- molecules-2125037-supplementary.pdf
